# Supplementary material for: Genotype-Specific Lesion Growth Rates in Stargardt Disease
Source: Genes (Basel). 2021 Dec 14;12(12):1981. doi: 10.3390/genes12121981 (PMC8701386; doi:10.3390/genes12121981)
Supplement: Supplementary file 1 [file genes-12-01981-s001.zip]

Archive with 1 entries (1 files):
- genes-1479134-supplementary.pdf
